# Supplementary material for: In Vitro Sensitivity Test of Fusarium Species from Weeds and Non-Gramineous Plants to Triazole Fungicides
Source: Pathogens. 2024 Feb 10;13(2):160. doi: 10.3390/pathogens13020160 (PMC10892909; doi:10.3390/pathogens13020160)
Supplement: Supplementary file 1 [file pathogens-13-00160-s001.zip]

Archive with 1 entries (1 files):
- pathogens-2857179-supplementary.xlsx
