# Supplementary material for: In Vitro Sensitivity Test of Fusarium Species from Weeds and Non-Gramineous Plants to Triazole Fungicides
Source: Pathogens. 2024 Feb 10;13(2):160. doi: 10.3390/pathogens13020160 (PMC10892909; doi:10.3390/pathogens13020160)
Supplement: Supplementary file 1 [file pathogens-13-00160-s001.zip › pathogens-2857179-supplementary.xlsx]

## Sheet: Lapas1
					Mycelial growth inhibition (%)
					Metconazole					Metconazole					Metconazole					Metconazole					Metconazole					Metconazole					Prothioconazole					Prothioconazole					Prothioconazole
					25 mg l-1					2,5 mg l-1					0,25 mg l-1					0,025 mg l-1					0,0025 mg l-1					0,00025 mg l-1					25 mg l-1					2,5 mg l-1					0,25 mg l-1
Strain	Code	Host plant	Latin name	Fusarium spp.	A	B	C	D	Average	A	B	C	D	Average	A	B	C	D	Average	A	B	C	D	Average	A	B	C	D	Average	A	B	C	D	Average	A	B	C	D	Average	A	B	C	D	Average	A	B	C	D	Average
		Weed
1P	TI1118c	Scentless false mayweed	Tripleurospermum inodorum	avenaceum	86.9565	84.2105	78.9474	84.2105	83.5812	43.4783	42.1053	42.1053	47.3684	43.7643	30.4348	5.26316	15.7895	31.5789	20.7666	34.7826	15.7895	31.5789	21.0526	25.8009	30.4348	21.0526	-10.5263	0	10.2403	43.4783	10.5263	21.0526	-26.3158	12.1854	82.6087	78.9474	78.9474	73.6842	78.5469	34.7826	31.5789	0	15.7895	20.5378	52.1739	21.0526	31.5789	21.0526	31.4645
4P	VA1110f	Field pansy	Viola arvensis	avenaceum	100	100	100	100	100	48.8372	50	52.5	62.2642	53.4003	39.5349	37.5	40	56.6038	43.4097	18.6047	2.5	0	5.66038	6.69126	-20.9302	0	17.5	5.66038	0.557536	0	-7.5	0	5.66038	-0.459906	58.1395	62.5	62.5	77.3585	65.1245	41.8605	42.5	42.5	60.3774	46.8095	34.8837	25	12.5	62.2642	33.662
6P	CBP1149c	Shepherd's purse	Capsella bursa-pastoris	avenaceum	96	93.9394	95	96.1538	95.2733	76	84.8485	55	61.5385	69.3467	56	57.5758	30	42.3077	46.4709	32	39.3939	15	30.7692	29.2908	36	24.2424	20	26.9231	26.7914	12	39.3939	10	26.9231	22.0793	84	87.8788	75	88.4615	83.8351	56	57.5758	25	50	47.1439	36	57.5758	15	50	39.6439
7P	PA1126s	Meadow grass	Poa annua	avenaceum	93.75	97.5	90.9091	95.2381	94.3493	56.25	72.5	81.8182	78.5714	72.2849	6.25	70	57.5758	76.1905	52.5041	37.5	62.5	81.8182	78.5714	65.0974	56.25	65	72.7273	76.1905	67.5419	68.75	77.5	81.8182	78.5714	76.6599	75	90	87.8788	95.2381	87.0292	62.5	77.5	75.7576	69.0476	71.2013	37.5	80	75.7576	76.1905	67.362
9P	FC1178fl	Wild buckwheat	Fallopia convolvulus	avenaceum	100	100	100	100	100	33.3333	40	39.4737	32.3529	36.29	20	31.4286	28.9474	47.0588	31.8587	-3.33333	0	7.89474	-2.94118	0.405057	-30	5.71429	7.89474	23.5294	1.78461	0	14.2857	7.89474	-11.7647	2.60394	33.3333	28.5714	39.4737	41.1765	35.6387	30	40	47.3684	35.2941	38.1656	20	28.5714	34.2105	35.2941	29.519
14P	TI1330r2	Scentless false mayweed	Tripleurospermum inodorum	culmorum	100	100	100	100	100	98.6667	97.3333	98.6667	98.6667	98.3333	60	45.3333	49.3333	37.3333	48	0	0	0	0	0	0	0	0	0	0	0	0	0	0	0	97.3333	92	96	97.3333	95.6667	52	38.6667	49.3333	37.3333	44.3333	0	0	0	0	0
16P	VA1164f	Field pansy	Viola arvensis	culmorum	90.411	93.3333	94.5946	92	92.5847	98.6301	97.3333	97.2973	97.3333	97.6485	43.8356	76	41.8919	36	49.4319	-2.73973	0	0	5.33333	0.648402	-2.73973	10.6667	-1.35135	13.3333	4.97723	-2.73973	14.6667	-1.35135	17.3333	6.97723	80.8219	77.3333	81.0811	81.3333	80.1424	4.10959	0	-1.35135	0	0.689559	-2.73973	0	-1.35135	0	-1.02277
18P	CBP1401r	Shepherd's purse	Capsella bursa-pastoris	culmorum	92	94.6667	93.3333	92	93	96	93.3333	94.6667	94.6667	94.6667	32	41.3333	30.6667	41.3333	36.3333	1.33333	0	0	0	0.333333	0	0	0	0	0	0	10.6667	0	0	2.66667	74.6667	73.3333	77.3333	76	75.3333	0	0	0	0	0	0	0	0	0	0
19P	PA1129c	Meadow grass	Poa annua	culmorum	94.3662	93.3333	90.6667	96	93.5915	97.1831	97.3333	97.3333	98.6667	97.6291	77.4648	68	74.6667	68	72.0329	-4.22535	0	0	0	-1.05634	-5.6338	0	20	1.33333	3.92488	5.6338	9.33333	9.33333	20	11.0751	71.831	82.6667	68	77.3333	74.9577	-5.6338	0	0	0	-1.40845	-5.6338	0	0	0	-1.40845
21P	FC1088r	Wild buckwheat	Fallopia convolvulus	culmorum	94.6667	96	93.2432	94.6667	94.6441	92	92	97.2973	97.3333	94.6577	41.3333	62.6667	71.6216	58.6667	58.5721	14.6667	0	-1.35135	0	3.32883	21.3333	0	16.2162	0	9.38739	6.66667	0	5.40541	0	3.01802	78.6667	76	75.6757	80	77.5856	0	0	0	0	0	0	0	-1.35135	0	-0.337838
25P	TI1120c	Scentless false mayweed	Tripleurospermum inodorum	graminearum	100	100	100	100	100	93.3333	93.3333	100	100	96.6667	46.6667	40	40	26.6667	38.3333	0	0	0	0	0	0	0	0	0	0	0	0	0	0	0	94.6667	96	94.6667	96	95.3333	20	16	14.6667	17.3333	17	13.3333	9.33333	14.6667	10.6667	12
28P	VA541s	Field pansy	Viola arvensis	graminearum	100	100	100	100	100	89.3333	96	97.3333	98.6667	95.3333	72	68	65.3333	58.6667	66	0	0	0	0	0	0	0	0	0	0	0	0	0	0	0	100	100	100	100	100	26.6667	37.3333	32	22.6667	29.6667	10.6667	8	8	9.33333	9
29P	CBP1151f	Shepherd's purse	Capsella bursa-pastoris	graminearum	100	100	100	100	100	100	100	100	100	100	38.6667	36	30.6667	34.6667	35	0	0	0	0	0	0	0	0	0	0	0	0	0	0	0	84	84	88	90.6667	86.6667	26.6667	28	14.6667	18.6667	22	0	0	0	0	0
33P	FC144r	Wild buckwheat	Fallopia convolvulus	graminearum	100	100	100	100	100	33.3333	33.3333	46.6667	40	38.3333	0	0	0	0	0	0	0	0	0	0	0	0	0	0	0	0	0	0	0	0	100	100	100	100	100	0	0	0	0	0	0	0	0	0	0
38P	TI1135l	Scentless false mayweed	Tripleurospermum inodorum	sporotrichioides	88	85.3333	80	84	84.3333	84	85.3333	84	85.3333	84.6667	38.6667	40	36	36	37.6667	6.66667	1.33333	6.66667	6.66667	5.33333	0	0	0	0	0	0	0	0	0	0	80	82.6667	81.3333	81.3333	81.3333	78.6667	78.6667	80	80	79.3333	50.6667	52	44	46.6667	48.3333
39P	VA1107f	Field pansy	Viola arvensis	sporotrichioides	81.3333	82.6667	82.6667	84	82.6667	82.6667	82.6667	80	80	81.3333	64	66.6667	64	62.6667	64.3333	53.3333	53.3333	54.6667	44	51.3333	20	20	20	14.6667	18.6667	6.66667	6.66667	0	1.33333	3.66667	100	100	100	100	100	89.3333	90.6667	86.6667	89.3333	89	54.6667	52	53.3333	56	54
42P	CBP1148f	Shepherd's purse	Capsella bursa-pastoris	sporotrichioides	80	80	80	81.3333	80.3333	73.3333	73.3333	73.3333	68	72	54.6667	65.3333	60	70.6667	62.6667	41.3333	40	37.3333	42.6667	40.3333	20	20	25.3333	20	21.3333	6.66667	6.66667	6.66667	6.66667	6.66667	100	100	100	100	100	92	92	92	92	92	53.3333	54.6667	60	57.3333	56.3333
43P	FC1089c	Wild buckwheat	Fallopia convolvulus	sporotrichioides	80	80	78.6667	80	79.6667	78.6667	80	77.3333	82.6667	79.6667	62.6667	60	60	60	60.6667	40	38.6667	46.6667	44	42.3333	17.3333	20	25.3333	30.6667	23.3333	0	0	0	0	0	100	100	100	100	100	90.6667	92	93.3333	93.3333	92.3333	53.3333	56	54.6667	53.3333	54.3333
		Non-gramineous plants
14N	BN26r	Oilseed rape	Brassica napus	culmorum	100	100	100	100	100	76	78.6667	73.3333	84	78	20	17.3333	12	28	19.3333	0	0	0	0	0	0	0	0	0	0	0	0	0	0	0	69.3333	72	65.3333	66.6667	68.3333	0	0	0	0	0	0	0	0	0	0
16N	PS7r	Field pea	Pisum sativum	culmorum	100	100	100	100	100	88	88	89.3333	86.6667	88	0	0	0	0	0	0	0	0	0	0	0	0	0	0	0	0	0	0	0	0	100	100	94.6667	96	97.6667	46.6667	40	36	42.6667	41.3333	0	0	0	0	0
18N	PS23r	Field pea	Pisum sativum	culmorum	100	100	100	100	100	84	85.3333	88	74.6667	83	53.3333	49.3333	57.3333	53.3333	53.3333	0	0	0	0	0	0	0	0	0	0	0	0	0	0	0	82.6667	81.3333	82.6667	78.6667	81.3333	0	0	0	0	0	0	0	0	0	0
20N	BV15.1l	Sugar beet	Beta vulgaris	culmorum	100	100	100	100	100	70.6667	80	76	81.3333	77	24	20	24	17.3333	21.3333	0	0	0	0	0	0	0	0	0	0	0	0	0	0	0	80	72	73.3333	74.6667	75	0	0	0	0	0	0	0	0	0	0
21N	BV18.1s	Sugar beet	Beta vulgaris	culmorum	100	100	100	100	100	82.6667	92	94.6667	93.3333	90.6667	62.6667	57.3333	52	58.6667	57.6667	0	0	0	0	0	0	0	0	0	0	0	0	0	0	0	73.3333	84	73.3333	80	77.6667	0	0	0	0	0	0	0	0	0	0
27N	BN425l	Oilseed rape	Brassica napus	graminearum	100	100	100	100	100	65.3333	62.6667	70.6667	70.6667	67.3333	0	0	0	0	0	0	0	0	0	0	0	0	0	0	0	0	0	0	0	0	97.3333	97.3333	97.3333	97.3333	97.3333	0	0	0	0	0	0	0	0	0	0
28N	5PS3p3-2	Field pea	Pisum sativum	graminearum	100	100	100	100	100	73.3333	85.3333	76	76	77.6667	0	0	0	0	0	0	0	0	0	0	0	0	0	0	0	0	0	0	0	0	94.6667	96	93.3333	93.3333	94.3333	22.6667	22.6667	20	20	21.3333	0	0	0	0	0
30N	5PS3p3-1	Field pea	Pisum sativum	graminearum	100	100	100	100	100	69.3333	73.3333	65.3333	68	69	0	0	0	0	0	0	0	0	0	0	0	0	0	0	0	0	0	0	0	0	65.3333	66.6667	53.3333	60	61.3333	0	0	0	0	0	0	0	0	0	0
31N	BV7L6	Sugar beet	Beta vulgaris	graminearum	100	100	100	100	100	50.6667	44	26.6667	32	38.3333	0	0	0	0	0	0	0	0	0	0	0	0	0	0	0	0	0	0	0	0	93.3333	93.3333	96	96	94.6667	0	0	0	0	0	0	0	0	0	0
37N	BN9fl1	Oilseed rape	Brassica napus	sporotrichioides	100	100	100	100	100	46.6667	56	53.3333	46.6667	50.6667	20	21.3333	20	17.3333	19.6667	0	0	0	0	0	0	0	0	0	0	0	0	0	0	0	54.6667	46.6667	53.3333	56	52.6667	26.6667	25.3333	25.3333	24	25.3333	0	0	0	0	0
42N	PS37s	Field pea	Pisum sativum	sporotrichioides	100	100	100	100	100	57.3333	56	53.3333	49.3333	54	30.6667	33.3333	26.6667	30.6667	30.3333	0	0	0	0	0	0	0	0	0	0	0	0	0	0	0	70.6667	76	70.6667	70.6667	72	40	40	30.6667	33.3333	36	0	0	0	0	0
43N	BV33.2s	Sugar beet	Beta vulgaris	sporotrichioides	100	100	100	100	100	70.6667	60	60	66.6667	64.3333	34.6667	33.3333	33.3333	33.3333	33.6667	0	0	0	0	0	0	0	0	0	0	0	0	0	0	0	66.6667	68	64	60	64.6667	41.3333	40	38.6667	26.6667	36.6667	0	0	0	0	0
		Spring wheat
12P	8SW5SP2	Spring wheat	Triticum aestivum	avenaceum	83.3333	75	87.5	90	83.9583	55.5556	50	43.75	65	53.5764	33.3333	12.5	37.5	20	25.8333	27.7778	25	0	15	16.9444	61.1111	6.25	50	50	41.8403	5.55556	-31.25	37.5	20	7.95139	77.7778	75	75	80	76.9444	22.2222	25	31.25	25	25.8681	22.2222	25	6.25	50	25.8681
23P	6SW4SP1	Spring wheat	Triticum aestivum	culmorum	91.6667	92	92	92	91.9167	94.4444	97.3333	94.6667	96	95.6111	69.4444	58.6667	52	60	60.0278	-4.16667	0	0	0	-1.04167	13.8889	0	12	0	6.47222	-4.16667	0	0	0	-1.04167	73.6111	78.6667	76	76	76.0694	-4.16667	0	0	0	-1.04167	-4.16667	0	0	0	-1.04167
23N	6SW5SP1	Spring wheat	Triticum aestivum	culmorum	100	100	100	100	100	93.3333	94.6667	100	100	97	30.6667	24	29.3333	26.6667	27.6667	0	0	0	0	0	0	0	0	0	0	0	0	0	0	0	100	100	100	100	100	58.6667	56	52	52	54.6667	0	0	0	0	0
35P	6SW5SP19	Spring wheat	Triticum aestivum	graminearum	100	100	100	100	100	33.3333	33.3333	46.6667	40	38.3333	0	0	0	0	0	0	0	0	0	0	0	0	0	0	0	0	0	0	0	0	93.3333	96	97.3333	96	95.6667	0	0	0	0	0	0	0	0	0	0
36P	-	Spring wheat	Triticum aestivum	graminearum	100	100	100	100	100	33.3333	28	33.3333	34.6667	32.3333	0	0	0	0	0	0	0	0	0	0	0	0	0	0	0	0	0	0	0	0	100	100	100	100	100	20	17.3333	14.6667	14.6667	16.6667	0	0	0	0	0
34N	8VK4V10	Spring wheat	Triticum aestivum	graminearum	100	100	100	100	100	96	92	92	93.3333	93.3333	37.3333	53.3333	26.6667	53.3333	42.6667	0	0	0	0	0	0	0	0	0	0	0	0	0	0	0	97.3333	96	94.6667	98.6667	96.6667	9.33333	14.6667	28	22.6667	18.6667	16	9.33333	0	0	6.33333
35N	8SWTG5SP4	Spring wheat	Triticum aestivum	graminearum	100	100	100	100	100	98.6667	98.6667	97.3333	100	98.6667	13.3333	16	34.6667	26.6667	22.6667	0	0	0	0	0	0	0	0	0	0	0	0	0	0	0	96	96	94.6667	94.6667	95.3333	9.33333	12	17.3333	17.3333	14	0	0	0	0	0
36N	6SW4SP1	Spring wheat	Triticum aestivum	graminearum	100	100	100	100	100	100	100	100	100	100	58.6667	64	60	60	60.6667	0	0	0	0	0	0	0	0	0	0	0	0	0	0	0	100	100	100	100	100	29.3333	21.3333	34.6667	22.6667	27	24	24	33.3333	34.6667	29
45P	6SW5SP1	Spring wheat	Triticum aestivum	sporotrichioides	84	85.3333	81.3333	81.3333	83	82.6667	81.3333	84	82.6667	82.6667	62.6667	73.3333	73.3333	70.6667	70	49.3333	52	46.6667	46.6667	48.6667	6.66667	13.3333	6.66667	13.3333	10	0	6.66667	0	1.33333	2	100	100	100	100	100	96	94.6667	94.6667	96	95.3333	52	53.3333	50.6667	54.6667	52.6667
45N	-	Spring wheat	Triticum aestivum	sporotrichioides	100	100	100	100	100	70.6667	66.6667	65.3333	80	70.6667	20	36	26.6667	26.6667	27.3333	0	0	0	0	0	0	0	0	0	0	0	0	0	0	0	80	70.6667	76	82.6667	77.3333	38.6667	40	37.3333	36	38	0	0	0	0	0
Mycelial growth inhibition (%) was evaluated using the formula mentioned in paper.
					The radial growth (mm) of Fusarium mycelium under different fungicide concentration
					Control (without fungicide)					Metconazole					Metconazole					Metconazole					Metconazole					Metconazole					Metconazole					Prothioconazole					Prothioconazole
					0 mg l-1					25 mg l-1					2,5 mg l-1					0,25 mg l-1					0,025 mg l-1					0,0025 mg l-1					0,00025 mg l-1					25 mg l-1					2,5 mg l-1
Strain	Code	Host plant	Latin name	Fusarium spp.	A	B	C	D	Average	A	B	C	D	Average	A	B	C	D	Average	A	B	C	D	Average	A	B	C	D	Average	A	B	C	D	Average	A	B	C	D	Average	A	B	C	D	Average	A	B	C	D	Average
		Weed
1P	TI1118c	Scentless false mayweed	Tripleurospermum inodorum	avenaceum	33	29	29	29	30	13	12	14	12	12.75	20	21	22	23	21.5	26	28	26	23	25.75	25	26	25	23	24.75	31	29	25	26	27.75	34	23	25	27	27.25	14	14	14	15	14.25	25	29	26	23	25.75
4P	VA1110f	Field pansy	Viola arvensis	avenaceum	53	50	50	51	51	10	10	10	10	10	32	30	29	30	30.25	36	35	34	33	34.5	45	49	60	50	51	43	50	62	60	53.75	65	60	85	85	73.75	28	25	25	22	25	35	33	33	31	33
6P	CBP1149c	Shepherd's purse	Capsella bursa-pastoris	avenaceum	43	30	36	35	36	11	12	11	11	11.25	19	20	15	16	17.5	25	24	24	21	23.5	27	28	27	30	28	29	26	35	26	29	32	30	28	29	29.75	14	14	15	13	14	21	24	25	23	23.25
7P	PA1126s	Meadow grass	Poa annua	avenaceum	50	52	43	26	42.75	13	11	11	12	11.75	21	17	19	16	18.25	25	22	24	20	22.75	16	19	20	25	20	24	17	19	20	20	19	16	15	19	17.25	12	14	14	14	13.5	23	16	18	19	19
9P	FC1178fl	Wild buckwheat	Fallopia convolvulus	avenaceum	44	40	34	35	38.25	10	10	10	10	10	30	31	33	33	31.75	34	28	37	34	33.25	45	41	50	49	46.25	49	43	45	36	43.25	40	40	45	48	43.25	30	35	33	30	32	31	31	30	32	31
14P	TI1330r2	Scentless false mayweed	Tripleurospermum inodorum	culmorum	85	85	85	85	85	10	10	10	10	10	11	12	11	11	11.25	51	40	48	57	49	85	85	85	85	85	85	85	85	85	85	85	85	85	85	85	12	12	13	16	13.25	46	56	48	57	51.75
16P	VA1164f	Field pansy	Viola arvensis	culmorum	83	85	84	85	84.25	17	15	14	16	15.5	11	12	12	12	11.75	28	51	53	58	47.5	85	84	85	81	83.75	85	77	85	75	80.5	74	85	72	85	79	27	24	24	24	24.75	80	85	85	85	83.75
18P	CBP1401r	Shepherd's purse	Capsella bursa-pastoris	culmorum	85	85	79	85	83.5	16	14	15	16	15.25	13	15	14	14	14	61	54	62	54	57.75	84	85	85	85	84.75	85	85	85	85	85	85	85	77	85	83	29	30	27	28	28.5	85	85	85	85	85
19P	PA1129c	Meadow grass	Poa annua	culmorum	81	85	85	85	84	15	14	17	13	14.75	12	11	12	12	11.75	34	26	29	34	30.75	84	85	85	85	84.75	70	85	85	84	81	77	78	78	70	75.75	23	30	34	27	28.5	85	85	85	85	85
21P	FC1088r	Wild buckwheat	Fallopia convolvulus	culmorum	85	85	84	85	84.75	14	13	15	14	14	16	16	12	12	14	31	38	54	41	41	74	85	85	85	82.25	69	85	72	85	77.75	80	85	80	85	82.5	25	28	28	26	26.75	85	85	84	85	84.75
25P	TI1120c	Scentless false mayweed	Tripleurospermum inodorum	graminearum	85	85	85	85	85	10	10	10	10	10	15	15	10	10	12.5	50	55	55	65	56.25	85	85	85	85	85	85	85	85	85	85	85	85	85	85	85	14	13	14	13	13.5	70	73	74	72	72.25
28P	VA541s	Field pansy	Viola arvensis	graminearum	85	85	85	85	85	10	10	10	10	10	18	13	12	11	13.5	31	34	36	41	35.5	85	85	85	85	85	85	85	85	85	85	85	85	85	85	85	10	10	10	10	10	65	57	61	68	62.75
29P	CBP1151f	Shepherd's purse	Capsella bursa-pastoris	graminearum	85	85	85	85	85	10	10	10	10	10	10	10	10	10	10	56	58	62	59	58.75	85	85	85	85	85	85	85	85	85	85	85	85	85	85	85	22	22	19	17	20	65	64	74	71	68.5
33P	FC144r	Wild buckwheat	Fallopia convolvulus	graminearum	85	85	85	85	85	10	10	10	10	10	60	60	50	55	56.25	85	85	85	85	85	85	85	85	85	85	85	85	85	85	85	85	85	85	85	85	10	10	10	10	10	85	85	85	85	85
38P	TI1135l	Scentless false mayweed	Tripleurospermum inodorum	sporotrichioides	85	85	85	85	85	19	21	25	22	21.75	22	21	22	21	21.5	56	55	58	58	56.75	80	84	80	80	81	85	85	85	85	85	85	85	85	85	85	25	23	24	24	24	26	26	25	25	25.5
39P	VA1107f	Field pansy	Viola arvensis	sporotrichioides	85	85	85	85	85	24	23	23	22	23	23	23	25	25	24	37	35	37	38	36.75	45	45	44	52	46.5	70	70	70	74	71	80	80	85	84	82.25	10	10	10	10	10	18	17	20	18	18.25
42P	CBP1148f	Shepherd's purse	Capsella bursa-pastoris	sporotrichioides	85	85	85	85	85	25	25	25	24	24.75	30	30	30	34	31	44	36	40	32	38	54	55	57	53	54.75	70	70	66	70	69	80	80	80	80	80	10	10	10	10	10	16	16	16	16	16
43P	FC1089c	Wild buckwheat	Fallopia convolvulus	sporotrichioides	85	85	85	85	85	25	25	26	25	25.25	26	23	27	25	25.25	38	40	40	40	39.5	55	56	50	52	53.25	72	70	66	62	67.5	85	85	85	85	85	10	10	10	10	10	17	16	15	15	15.75
		Non-gramineous plants
14N	BN26r	Oilseed rape	Brassica napus	culmorum	85	85	85	85	85	10	10	10	10	10	22	26	30	28	26.5	70	72	64	76	70.5	85	85	85	85	85	85	85	85	85	85	85	85	85	85	85	31	33	36	35	33.75	85	85	85	85	85
16N	PS7r	Field pea	Pisum sativum	culmorum	85	85	85	85	85	10	10	10	10	10	19	19	18	20	19	85	85	85	85	85	85	85	85	85	85	85	85	85	85	85	85	85	85	85	85	10	10	14	13	11.75	50	55	58	53	54
18N	PS23r	Field pea	Pisum sativum	culmorum	85	85	85	85	85	10	10	10	10	10	21	29	19	22	22.75	48	45	42	45	45	85	85	85	85	85	85	85	85	85	85	85	85	85	85	85	26	23	23	24	24	85	85	85	85	85
20N	BV15.1l	Sugar beet	Beta vulgaris	culmorum	85	85	85	85	85	10	10	10	10	10	32	25	28	24	27.25	67	70	67	72	69	85	85	85	85	85	85	85	85	85	85	85	85	85	85	85	30	31	29	25	28.75	85	85	85	85	85
21N	BV18.1s	Sugar beet	Beta vulgaris	culmorum	85	85	85	85	85	10	10	10	10	10	22	22	15	15	18.5	85	85	85	85	85	85	85	85	85	85	85	85	85	85	85	85	85	85	85	85	10	10	10	10	10	49	50	50	50	49.75
27N	BN425l	Oilseed rape	Brassica napus	graminearum	85	85	85	85	85	10	10	10	10	10	36	38	32	32	34.5	85	85	85	85	85	85	85	85	85	85	85	85	85	85	85	85	85	85	85	85	12	12	12	12	12	85	85	85	85	85
28N	5PS3p3-2	Field pea	Pisum sativum	graminearum	85	85	85	85	85	10	10	10	10	10	30	28	21	28	26.75	85	85	85	85	85	85	85	85	85	85	85	85	85	85	85	85	85	85	85	85	14	13	15	15	14.25	68	68	70	70	69
30N	5PS3p3-1	Field pea	Pisum sativum	graminearum	85	85	85	85	85	10	10	10	10	10	33	30	36	34	33.25	85	85	85	85	85	85	85	85	85	85	85	85	85	85	85	85	85	85	85	85	36	35	45	40	39	85	85	85	85	85
31N	BV7L6	Sugar beet	Beta vulgaris	graminearum	85	85	85	85	85	10	10	10	10	10	47	52	65	61	56.25	85	85	85	85	85	85	85	85	85	85	85	85	85	85	85	85	85	85	85	85	15	15	13	13	14	85	85	85	85	85
37N	BN9fl1	Oilseed rape	Brassica napus	sporotrichioides	85	85	85	85	85	10	10	10	10	10	50	43	45	50	47	70	69	70	72	70.25	85	85	85	85	85	85	85	85	85	85	85	85	85	85	85	44	50	45	43	45.5	65	66	66	67	66
42N	PS37s	Field pea	Pisum sativum	sporotrichioides	85	85	85	85	85	10	10	10	10	10	42	43	45	48	44.5	62	60	65	62	62.25	85	85	85	85	85	85	85	85	85	85	85	85	85	85	85	32	28	32	32	31	55	55	62	60	58
43N	BV33.2s	Sugar beet	Beta vulgaris	sporotrichioides	85	85	85	85	85	10	10	10	10	10	32	40	40	35	36.75	59	60	60	60	59.75	85	85	85	85	85	85	85	85	85	85	85	85	85	85	85	35	34	37	40	36.5	54	55	56	65	57.5
		Spring wheat
12P	8SW5SP2	Spring wheat	Triticum aestivum	avenaceum	26	30	26	28	27.5	13	14	12	12	12.75	18	18	19	17	18	22	24	26	20	23	27	23	26	22	24.5	20	25	17	18	20	26	20	27	31	26	14	14	14	14	14	21	24	22	25	23
23P	6SW4SP1	Spring wheat	Triticum aestivum	culmorum	82	85	85	85	84.25	16	16	16	16	16	14	14	12	13	13.25	41	32	46	40	39.75	85	85	85	85	85	72	85	76	85	79.5	85	85	85	85	85	28	29	28	26	27.75	85	85	85	85	85
23N	6SW5SP1	Spring wheat	Triticum aestivum	culmorum	85	85	85	85	85	10	10	10	10	10	14	17	25	20	19	43	60	50	45	49.5	85	85	85	85	85	85	85	85	85	85	85	85	85	85	85	25	33	33	22	28.25	85	85	85	85	85
35P	6SW5SP19	Spring wheat	Triticum aestivum	graminearum	85	85	85	85	85	10	10	10	10	10	60	60	50	55	56.25	85	85	85	85	85	85	85	85	85	85	85	85	85	85	85	85	85	85	85	85	15	13	12	13	13.25	85	85	85	85	85
36P	-	Spring wheat	Triticum aestivum	graminearum	85	85	85	85	85	10	10	10	10	10	60	64	60	59	60.75	85	85	85	85	85	85	85	85	85	85	85	85	85	85	85	85	85	85	85	85	10	10	10	10	10	70	72	74	74	72.5
34N	8VK4V10	Spring wheat	Triticum aestivum	graminearum	85	85	85	85	85	10	10	10	10	10	13	16	16	15	15	57	45	65	45	53	85	85	85	85	85	85	85	85	85	85	85	85	85	85	85	12	13	14	11	12.5	78	74	64	68	71
35N	8SWTG5SP4	Spring wheat	Triticum aestivum	graminearum	85	85	85	85	85	10	10	10	10	10	11	11	12	10	11	75	73	59	65	68	85	85	85	85	85	85	85	85	85	85	85	85	85	85	85	13	13	14	14	13.5	78	76	72	72	74.5
36N	6SW4SP1	Spring wheat	Triticum aestivum	graminearum	85	85	85	85	85	10	10	10	10	10	10	10	10	10	10	41	37	40	40	39.5	85	85	85	85	85	85	85	85	85	85	85	85	85	85	85	10	10	10	10	10	63	69	59	68	64.75
45P	6SW5SP1	Spring wheat	Triticum aestivum	sporotrichioides	85	85	85	85	85	22	21	24	24	22.75	23	24	22	23	23	38	30	30	32	32.5	48	46	50	50	48.5	80	75	80	75	77.5	85	80	85	84	83.5	10	10	10	10	10	13	14	14	13	13.5
45N	-	Spring wheat	Triticum aestivum	sporotrichioides	85	85	85	85	85	10	10	10	10	10	36	35	32	25	32	70	58	65	65	64.5	85	85	85	85	85	85	85	85	85	85	85	85	85	85	85	25	28	32	23	27	56	55	57	58	56.5
Measurement of radial growth (mm) of mycelium after 4 days of inoculation. A-D letters show replications.
[truncated: 50 more columns]
